# Supplementary material for: Heritability of Gene Expression Measured from Peripheral Blood in Older Adults
Source: Genes (Basel). 2024 Apr 16;15(4):495. doi: 10.3390/genes15040495 (PMC11049887; doi:10.3390/genes15040495)
Supplement: Supplementary file 1 [file genes-15-00495-s001.zip]

Archive with 2 entries (2 files):
- SI_1_Heritability_Blood Gene Expression_Older Adults_Revised_Version.pdf
- SI_2_Heritability_Blood Gene Expression_Older Adults_Revised_Version.xlsx
